# Supplementary material for: Association between Renal Function at Admission and COVID-19 in-Hospital Mortality in Southern Italy: Findings from the Prospective Multicenter Italian COVOCA Study
Source: J Clin Med. 2022 Oct 17;11(20):6121. doi: 10.3390/jcm11206121 (PMC9604778; doi:10.3390/jcm11206121)
Supplement: Supplementary file 1 [file jcm-11-06121-s001.zip]

Archive with 1 entries (1 files):
- jcm-1896205-supplementary.pdf
